# Supplementary material for: Oral health in professional Slovak soccer players: Assessment of dental risks, subgingival microbiota and genetic influences
Source: PLoS One. 2026 Jun 18;21(6):e0351544. doi: 10.1371/journal.pone.0351544 (PMC13278445; doi:10.1371/journal.pone.0351544)
Supplement: S2 File — (XLSX) [file pone.0351544.s003.xlsx]

## Sheet: List1
Participant	Presence of disease	Which?	Presence of injury (last 2 years)	Which?	Presence of allergies	Which?	Using some medication	Which madication?	Visiting dentists in the last 12 months	Reason		Visiting hygienists	Regular tooth brushing	Regular interdental cleaning	Regular use of mouthwash	Presence of bleeding gums	Presence of bad breath	Presence of tooth sensitivity	Consumption of sports drinks	Smoking	Bruxism	DMF z 28	BOP	D	F	M	Aa	Value	Fa	Value	Pg	Value	Td	Value	Tf	Value	Pi	Value	Pm	Value	Fs	Value	Cr	Value	En	Value	Ec	Value	Cg
1.	no	-77	yes	stress fracture in the foot (twice), dislocated kneecap	no	-77	no	-77	yes	preventive check up		no	2	no	no	no	no	yes	yes	no	no	7/28	12.9	0	7	0	1	19.34	0	25.42	1	0	1	20.26	1	21.56	1	17.64	1	24.33	1	17.41	1	23.85	0	0	1	21.29	1
2	-77	-77	yes	ankle	yes	-77	yes	zodac	yes	preventive check up		no	2	yes	no	yes	no	no	yes	no	no	8/28	21.77	0	8	0	0	25.43	0	27.39	0	0	1	21.38	1	21.25	0	0	1	19.24	1	15.66	1	21.07	0	0	1	19.89	1
3	yes	gluten	yes	-77	yes	pollen, grasses	yes	rupafin	yes	preventive check up		no	2	yes	no	no	no	yes	yes	yes	no	0/28	11.29	0	0	0	0	26.31	0	0	0	28.69	0	0	0	29.15	0	27.58	0	27.14	1	20.02	0	28.89	0	0	1	23.42	1
4	no	-77	no	-77	no	-77	no	-77	yes	tooth decay		no	2	yes	no	no	no	yes	no	no	no	18/28	24.19	3	15	0	0	0	0	0	0	0	1	20.7	1	20.64	1	17.93	1	20.31	1	15.99	1	20.88	0	0	1	20.85	1
5	no	-77	yes	strained/torn hamstring	no	-77	no	-77	yes	root canal treatment		yes	2	yes	no	yes	no	yes	yes	no	no	7/28	20.16	2	6	1	1	24.57	1	15.95	0	0	1	14.43	1	15.35	0	0	1	16.99	1	13.27	1	22.05	1	21.67	1	18.6	1
6	no	-77	no	-77	no	-77	no	-77	no	-77		no	2	-77	yes	no	no	no	no	no	no	5/28	21.77	2	0	3	0	28.44	1	22.29	1	24.73	1	19.04	1	20.29	0	25.88	1	17.88	1	14.11	1	22.49	0	26.95	1	18.34	1
7	no	-77	yes	ankle sprain	yes	dust mites, cats, horses	no	-77	no	extraction		no	2	yes	no	no	yes	no	yes	no	no	7/28	2.42	1	4	2	1	24.15	1	23.16	0	0	1	20.42	1	20.97	0	0	1	18.31	1	15.75	1	22.28	0	0	1	19.4	1
8	no	-77	yes	broken wrist	no	-77	no	-77	no	preventive check up		no	2	no	no	yes	no	no	yes	no	no	2/28	6.45	0	2	0	0	0	0	0	0	0	0	25.11	0	25.79	1	16.86	0	25.3	1	18.07	0	25.09	0	0	1	22.83	1
9	no	-77	yes	-77	no	-77	no	-77	yes	preventive check up		no	2	yes	no	no	no	no	yes	no	no	13/28	13.7	2	12	1	0	0	0	0	0	0	0	0	0	0	0	0	0	25.93	1	20.77	0	28.99	0	0	1	23.39	1
10	no	-77	no	-77	no	-77	no	-77	no	-77		no	2	yes	yes	no	no	no	yes	no	no	0/28	0	0	0	0	1	15.09	1	22.38	1	20.45	1	17.21	1	21.9	1	15.76	1	17.78	1	16.3	1	23.69	1	22.72	1	21.56	1
11	no	-77	yes	Achilles tendon inflammation, strained tendon insertion	no	-77	no	-77	no	preventive check up		no	2	no	no	no	no	yes	yes	no	no	12/28	24.19	1	12	0	1	21.53	1	20.27	0	0	1	14.92	1	15.73	1	21.37	1	24.59	1	14.78	1	18.81	1	24.53	1	19.82	0
12	no	-77	yes	stress fracture in the foot	no	-77	no	-77	yes	preventive check up		no	1	yes	no	yes	yes	yes	yes	no	no	11/28	20.16	0	11	0	1	20.91	1	24.28	0	0	1	18.14	1	21	0	0	1	21.29	1	16.3	0	0	0	0	1	20.16	1
13.	no	-77	no	-77	no	-77	yes	anopyrin	yes	tooth decay		no	2	yes	no	no	no	no	yes	no	no	17/28	24.19	0	16	1	0	0	0	28.76	0	0	0	29.97	0	27.22	0	0	0	25.89	1	20.65	0	0	0	0	0	26.62	0
14.	no	-77	no	-77	yes	pollen, tall grass	yes	rupafin	yes	preventive check up		no	2	no	yes	no	no	yes	-77	yes	yes	7/28	8.87	2	5	0	0	0	0	0	0	0	0	26.68	0	0	0	0	0	26.72	1	20.39	0	29.57	0	0	0	27.2	0
15.	no	-77	no	-77	no	-77	no	-77	no	extraction		no	2	yes	no	no	no	yes	yes	no	no	8/28	25.81	5	1	2	0	25.62	1	17.76	1	13.59	1	16.36	1	15.39	1	13.1	1	15.6	1	12.96	1	17.11	0	0	1	17.43	1
16.	no	-77	no	-77	no	-77	no	-77	yes	tooth decay		no	2	no	no	no	no	yes	yes	no	no	3/28	0	0	3	0	0	25.19	0	0	0	0	0	0	0	0	0	0	0	25.81	1	21	0	28.43	0	0	1	23.45	0
17.	no	-77	yes	dislocated elbow, ankle sprain	no	-77	no	-77	no	tooth decay		no	2	no	no	no	no	yes	yes	no	no	8/28	11.29	6	3	0	0	25.5	1	17.32	0	0	1	14.81	1	14.43	1	14.65	1	16.2	1	12.73	1	18.21	0	0	1	17.83	1
18.	no	-77	no	-77	no	-77	no	-77	no	-77		no	1	yes	no	no	no	no	yes	no	no	3/28	0	1	0	2	1	23.71	1	16.01	1	12.94	1	13.3	1	15.88	1	12.45	1	16.43	1	12.86	1	19.35	1	20.87	1	17.8	1
19.	no	-77	yes	partial ACL tear	yes	birch, pollen	no	-77	no	tooth decay		no	2	yes	no	no	no	no	yes	no	no	13/28	18.55	11	9	0	1	20.76	0	0	0	0	0	0	0	0	0	0	0	26.74	1	17.8	1	23.65	0	0	1	20.66	1
20.	no	-77	yes	torn hamstring	no	-77	no	-77	yes	tooth decay		no	2	no	no	yes	no	no	no	no	no	20/28	12.1	5	20	0	0	0	1	22.9	0	0	1	16.99	1	22.38	1	23.61	1	15.24	1	15.49	1	20.32	1	20.84	1	21.4	1
21.	no	-77	yes	-77	no	-77	no	-77	-77	-77		yes	1	yes	no	no	no	no	yes	no	no	0/28	0	0	0	0	1	23.84	1	17.83	0	0	1	13.72	1	13.99	0	0	1	14.4	1	13.22	1	19.03	1	21.25	1	18.22	0
22.	no	-77	yes	MPFL knee surgery	no	-77	no	-77	yes	preventive check up		yes	2	yes	no	no	no	yes	yes	no	no	6/28	0	2	4	0	0	0	0	0	0	0	0	0	0	0	0	0	0	26.04	1	22.38	0	0	0	0	0	28.47	0
23.	no	-77	yes	meniscus surgery	no	-77	no	-77	no	preventive check up		no	2	yes	yes	yes	no	yes	yes	yes	no	13/28	5.65	5	13	0	1	23.5	1	21.84	1	16.27	1	16.53	1	19.2	1	18.73	1	19.46	1	16.21	1	22.47	0	0	1	20.43	1
24.	-77	-77	-77	-77	-77	-77	-77	-77	-77	-77	-77	-77	-77	-77	-77	-77	-77	-77	-77	-77	-77	7/28	-77	1	6	0	1	20.71	0	0	0	0	1	18.19	1	17.39	1	20.78	1	16.59	1	13.05	1	20.03	1	21.39	1	19.25	1
25.	-77	-77	-77	-77	-77	-77	-77	-77	yes	preventive check up	tooth decay	no	2	no	no	no	no	no	yes	no	no	6/28	0	2	4	0	0	0	0	0	0	29.41	0	0	0	0	0	0	1	17.67	1	15.63	0	26.29	0	26.32	1	20.71	0
26.	-77	-77	-77	-77	-77	-77	-77	-77	yes	extraction		no	2	yes	yes	no	no	no	yes	no	no	6/28	0	4	2	0	1	19.73	1	23.31	0	0	1	18.2	1	17.94	1	13.58	1	17.87	1	14.82	1	17.62	0	0	1	20.85	1
27.	no	-77	no	-77	yes	grasses, pollens, weeds	no	-77	yes	extraction		no	2	no	yes	no	yes	no	yes	no	no	11/28	21.77	10	3	1	1	22	0	0	0	0	1	13.7	1	14.47	1	14.7	1	10.89	1	9.65	1	16.81	1	16.27	1	14.99	1
28.	yes	celiac	yes	-77	yes	gluten	no	-77	no	preventive check up		no	2	no	no	no	no	no	yes	no	no	5/28	9.68	4	1	0	1	20.62	1	23.77	0	0	1	19.84	1	22.09	1	23.62	0	26.56	1	17.48	1	22.47	0	0	1	20.01	1
29.	no	-77	yes	ankle	no	-77	yes	flektor	yes	tooth decay		no	2	no	yes	no	yes	no	yes	no	no	9/28	13.71	7	4	0	1	13.88	1	19.16	0	0	1	15.39	1	18.62	1	13.94	1	17.21	1	12.26	1	18.59	1	21.73	1	15.82	1
30.	no	-77	yes	groin strain	yes	dust, dust mites	yes	daselta	yes	preventive check up		no	1	no	no	yes	no	yes	yes	no	yes	11/28	14.52	9	3	0	1	18.38	1	24.9	0	29.04	1	23.3	1	23.65	1	18.86	1	17.4	1	14.38	1	22.05	1	22.55	1	18.68	1
31.	no	-77	yes	elbow injury	-77	-77	no	-77	yes	preventive check up	extraction	no	2	no	no	yes	no	no	no	no	yes	9/28	8.06	7	1	2	0	0	0	25.38	1	22.89	0	25.18	1	23.74	1	18.04	1	20.97	1	15.33	1	20.2	0	28.11	1	19.49	1
32.	no	-77	no	-77	no	-77	no	-77	yes	preventive check up	tooth decay	no	2	yes	yes	no	no	no	yes	no	no	3/28	0	0	3	2	0	0	1	22.05	0	0	1	23.68	1	20.37	1	18.44	1	20.32	1	16.29	1	22.05	0	26.84	1	19.7	1
33.	no	-77	yes	meniscus injury	yes	cats	no	-77	yes	-77		no	2	no	yes	yes	no	no	yes	yes	no	6/28	0	4	1	1	0	29.08	1	18.73	1	13.83	1	16.18	1	17.04	1	15.51	1	17.3	1	14.22	1	17.48	1	18.84	1	18.85	1
34.	no	-77	yes	-77	no	-77	no	-77	no	preventive check up	tooth decay	no	1	no	no	no	no	no	yes	no	no	15/28	13.71	10	12	0	0	0	1	19.13	0	28.88	1	21.15	1	16.9	0	25.81	1	16.22	1	13.08	0	0	1	22.2	1	20.09	1
35.	no	-77	yes	strained groin	yes	pollen, nuts, root vegetables	no	-77	yes	preventive check up		yes	2	no	no	no	no	no	yes	no	no	5/28	18.55	4	3	0	1	18.01	0	0	0	0	1	23.58	1	24.52	1	23.26	1	16.63	1	14.49	1	21.12	0	0	1	17.32	1
36.	no	-77	no	-77	no	-77	no	-77	no	-77		no	1	no	no	no	yes	no	-77	no	no	11/28	3.23	10	1	1	1	23.16	0	25.53	0	27.94	1	22.9	0	25.64	1	17.54	1	21.64	1	15.87	1	19.22	0	0	1	19.44	1
37.	no	-77	yes	knee ligament surgery	no	-77	no	-77	no	tooth decay		no	3	no	no	no	no	no	no	yes	no	10/28	0	2	9	0	0	0	0	0	0	26.93	0	25.38	0	27.94	1	19.49	1	22.71	1	17.6	1	23.45	0	0	1	19.41	1
38.	no	-77	no	-77	no	-77	no	-77	yes	preventive check up	tooth decay	yes	2	yes	no	yes	no	no	yes	no	no	18/28	27.42	10	13	0	0	0	0	25.83	0	27.89	1	19.16	1	21.38	1	20.24	1	20.06	1	14.15	1	19.97	0	0	1	18.21	1
39.	no	-77	no	-77	yes	pollen, dust	yes	zeudra	yes	other		no	2	yes	yes	yes	no	yes	yes	no	no	10/28	13.71	5	9	0	0	25.56	0	28.03	0	25.82	0	26.45	1	24.58	1	24.18	1	21.03	1	17.14	0	0	0	0	1	22.15	1
40.	no	-77	no	-77	no	-77	no	-77	no	-77		no	1	no	yes	yes	no	no	yes	no	-77	10/28	16.13	2	9	0	1	20.78	1	12.64	1	8.98	1	10.35	1	10.97	1	9.27	1	9.8	1	8.88	1	19.4	1	13.96	1	15.58	1
41.	-77	-77	-77	-77	-77	-77	-77	-77	yes	tooth decay		no	3	yes	yes	no	no	no	yes	no	yes	6/28	3.23	5	1	0	1	20.24	1	15.18	1	12.45	1	13.47	1	14.45	1	11.01	1	11.67	1	9.73	1	15.47	1	16.68	1	15.69	1
42.	-77	-77	-77	-77	-77	-77	-77	-77	no	-77		no	2	no	no	no	yes	yes	yes	no	no	10/28	16.13	3	9	0	0	27.61	0	27.01	1	24.96	1	24.91	1	20.54	1	24.94	1	19.65	1	14.69	0	25.26	1	21.88	1	20.29	1
43.	-77	-77	-77	-77	-77	-77	-77	-77	yes	other	dental hygiene	yes	3	yes	yes	no	no	no	yes	yes	no	12/28	0	3	10	2	1	22.2	1	15.41	0	0	1	13.57	1	13.74	1	9.52	1	12.51	1	10.34	1	17.72	1	17.52	1	14.93	1
44.	no	-77	yes	broken finger	no	-77	no	-77	yes	tooth decay		no	2	no	yes	yes	no	no	yes	yes	no	11/28	0	9	8	0	0	0	0	0	0	0	1	23.75	0	25.45	0	28.5	1	23.84	1	18.83	0	0	0	28.29	0	25.88	0
45.	no	-77	yes	knee injury, thumb injury	no	-77	yes	flektor	yes	preventive check up		yes	2	no	yes	no	no	no	no	no	yes	20/28	33.06	3	14	5	0	0	1	17.45	1	11.8	1	14.78	1	15.81	1	16	1	15.83	1	13.64	1	17.57	1	21.98	1	20.37	1
46.	no	-77	yes	ankle	no	-77	yes	orthomol tendo	no	preventive check up		no	2	yes	yes	yes	yes	no	yes	no	no	9/28	15.32	4	6	1	0	0	1	22.64	0	0	1	21.58	1	22.55	0	0	1	21.55	1	18.15	0	28.47	0	26.44	1	24.2	0
47.	no	-77	yes	knee, ankle	yes	chocolate	no	-77	yes	extraction		no	2	yes	yes	no	no	no	yes	no	yes	18/28	31	12	5	1	0	0	1	24.81	1	21.7	1	20.76	1	23.26	1	18.79	1	17.13	1	15.26	1	23.53	0	0	1	21.94	1
48.	no	-77	yes	jaw	no	-77	no	-77	yes	preventive check up		yes	2	no	no	yes	no	no	yes	no	no	10/28	18.55	5	9	0	1	22.44	1	18.37	0	0	1	15.27	1	14.87	0	0	1	14.25	1	10.95	1	14.51	1	20.55	1	16.82	1
49.	no	-77	-77	-77	-77	-77	-77	-77	no	-77		no	2	no	yes	no	no	yes	yes	no	no	8/28	13.23	3	6	0	0	0	1	18.2	0	0	1	16.05	1	17.51	1	20.84	1	17.62	1	14.54	1	19.04	0	0	1	18.21	1
50.	no	-77	yes	broken ribs, torn hamstrings	no	-77	no	-77	yes	tooth decay		no	2	no	no	no	yes	no	no	no	no	13/28	4.03	0	11	2	0	0	1	16.84	0	0	1	14.37	1	15.52	0	0	1	14.75	1	10.73	0	26.09	1	16.24	1	17.8	1
51.	no	-77	yes	abdomen	no	-77	yes	flektor	yes	preventive check up	tooth decay, extraction	no	2	yes	no	no	yes	no	no	no	no	10/28	8.06	5	6	1	0	29.31	0	0	0	0	0	29.09	0	0	0	0	1	23.32	1	17.93	0	25.56	0	0	1	21.85	0
52.	no	-77	no	-77	no	-77	no	-77	yes	tooth decay		no	3	no	no	no	yes	yes	yes	yes	no	18/28	5.65	5	10	5	1	16.22	1	15.28	0	25.76	1	14.17	1	15.06	1	11.37	1	13.65	1	11.59	1	19.47	1	20.76	1	17.25	1
[truncated: 6 more columns]

## Sheet: List2
MANUSCRIPT
Title	Real-time PCR analysis of human HLA-DRB1 gene (risk allele *04) from the gingival sulcus of professional Slovak soccer players
Summary	Laboratory DNA variant examination aimed to identify genetic predisposition related to the risk of developing periodontal disease. The DNA test was focused on detecting DNA polymorphisms in HLA-DRB1 gene, especially risk allele * 04 associated with bone tissue resorption using Real-Time PCR approach with EliGene® Coeliac RT kit (Elisabeth Pharmacon) - CELI-DR4 Mix. The Ct value for detected probe…
PROTOCOLS
Extract protocol	gDNA was isolated using innuPREP Forensic Kit (iST Innuscreen GmbH) and quantified using Invitrogen™ Qubit™ 1X dsDNA High Sensitivity Assay Kit (ThermoFisher) and Invitrogen™ Qubit™ 2.0 Fluorometer (ThermoFisher).
Label protocol	The genotyping of the *04 allele in the HLA-DRB1 gene using real-time PCR instrument Quantstudio 3 (Thermo Fisher Scientific) and EliGene Coeliac RT kit (Elisabeth Pharmacon). FAM labeled probe detected the allele HLA-DRB1*04, JOE labeled probe detected gene SYPL2 (Synaptophysin-like 2) used as an internal control. The qPCR reaction was performed in a total volume of 10 μl containing 8.75 μl Celi…
Data processing	All the data analysis were performed according to the manufacturers instructions using of EliGene Coeliac RT kit and QuantStudio Desing and Analysis software.
Value definition	Worksheet reports include the data of all samples (positive/negative for HLA-DRB1*04 allele), positive and negative controls with a threshold of 0.04 and automatic baseline.
PLATFORM
Title	EliGene Coeliac RT kit
Technology	RT-PCR
Distribution	Commercial
Organism	Homo sapiens
Manufacturer	Elisabeth Pharmacon
Manufacture protocol	See manufacturer's website
Catalog number	90048-RT
Description	PCR assay . EliGene® Coeliac RT is intended for the genotypization of: HLA-DQ2 (DQA1*05/DQB1*02), HLA-DQ8 (DQA1*03/DQB1*0302) and HLA-DR4 (DRB1*04).
GENE	HLA-DRB1	SYPL2 (Internal control)
Gene name	major histocompatibility complex, class II, DR beta 1	synaptophysin like 2
Gene symbol	HLA-DRB1	SYPL2
RefSeq accession number of spotted sequence	NM_002124.4	NM_001040709.2
Region	6p21.32	1p13.3
SAMPLES
Sample name	Title	Description	Source name	Organism	Molecule	Label	Presents of SYPL2 internal control	Ct/Cq value - SYPL2 (internal control)	Presents of HLA-DRB1*04 allele	Ct/Cq value - HLA-DRB1*04 allele
SAMPLE 1	PTC control	PTC control for SAMPLE 3	commercial chemical	chemical	chemical	TaqMan probe	yes	23.03	yes	26.87
SAMPLE 2	NTC control	NTC control for SAMPLE 3	nuclear free water	chemical	chemical	TaqMan probe	no	Undetermined	no	Undetermined
SAMPLE 3	examined soccer player	test sample	somatic cells of the oral cavity	Homo sapiens	gDNA	TaqMan probe	yes	24.48	no	Undetermined
SAMPLE 4	PTC control	PTC control for SAMPLE 6-8	commercial chemical	chemical	chemical	TaqMan probe	yes	27.084	yes	27.384
SAMPLE 5	NTC control	NTC control for SAMPLE 6-8	nuclear free water	chemical	chemical	TaqMan probe	no	Undetermined	no	Undetermined
SAMPLE 6	examined soccer player	test sample	somatic cells of the oral cavity	Homo sapiens	gDNA	TaqMan probe	yes	30.063	yes	29.578
SAMPLE 7	examined soccer player	test sample	somatic cells of the oral cavity	Homo sapiens	gDNA	TaqMan probe	yes	29.543	no	Undetermined
SAMPLE 8	examined soccer player	test sample	somatic cells of the oral cavity	Homo sapiens	gDNA	TaqMan probe	yes	29.927	yes	29.499
SAMPLE 9	PTC control	PTC control for SAMPLE 11-27	commercial chemical	chemical	chemical	TaqMan probe	yes	27.6979	yes	28.1056
SAMPLE 10	NTC control	NTC control for SAMPLE 11-27	nuclear free water	chemical	chemical	TaqMan probe	no	Undetermined	no	Undetermined
SAMPLE 11	examined soccer player	test sample	somatic cells of the oral cavity	Homo sapiens	gDNA	TaqMan probe	yes	29.2014	no	Undetermined
SAMPLE 12	examined soccer player	test sample	somatic cells of the oral cavity	Homo sapiens	gDNA	TaqMan probe	yes	29.4339	no	Undetermined
SAMPLE 13	examined soccer player	test sample	somatic cells of the oral cavity	Homo sapiens	gDNA	TaqMan probe	yes	28.5171	no	Undetermined
SAMPLE 14	examined soccer player	test sample	somatic cells of the oral cavity	Homo sapiens	gDNA	TaqMan probe	yes	28.5897	no	Undetermined
SAMPLE 15	examined soccer player	test sample	somatic cells of the oral cavity	Homo sapiens	gDNA	TaqMan probe	yes	28.9407	no	Undetermined
SAMPLE 16	examined soccer player	test sample	somatic cells of the oral cavity	Homo sapiens	gDNA	TaqMan probe	yes	29.5631	no	Undetermined
SAMPLE 17	examined soccer player	test sample	somatic cells of the oral cavity	Homo sapiens	gDNA	TaqMan probe	yes	30.2354	no	Undetermined
SAMPLE 18	examined soccer player	test sample	somatic cells of the oral cavity	Homo sapiens	gDNA	TaqMan probe	yes	29.2665	no	Undetermined
SAMPLE 19	examined soccer player	test sample	somatic cells of the oral cavity	Homo sapiens	gDNA	TaqMan probe	yes	28.2129	yes	27.6496
SAMPLE 20	examined soccer player	test sample	somatic cells of the oral cavity	Homo sapiens	gDNA	TaqMan probe	yes	29.8151	no	Undetermined
SAMPLE 21	examined soccer player	test sample	somatic cells of the oral cavity	Homo sapiens	gDNA	TaqMan probe	yes	29.4975	no	Undetermined
SAMPLE 22	examined soccer player	test sample	somatic cells of the oral cavity	Homo sapiens	gDNA	TaqMan probe	yes	29.229	yes	28.9501
SAMPLE 23	examined soccer player	test sample	somatic cells of the oral cavity	Homo sapiens	gDNA	TaqMan probe	yes	29.5247	yes	28.9359
SAMPLE 24	examined soccer player	test sample	somatic cells of the oral cavity	Homo sapiens	gDNA	TaqMan probe	yes	29.5468	no	Undetermined
SAMPLE 25	examined soccer player	test sample	somatic cells of the oral cavity	Homo sapiens	gDNA	TaqMan probe	yes	29.3692	no	Undetermined
SAMPLE 26	examined soccer player	test sample	somatic cells of the oral cavity	Homo sapiens	gDNA	TaqMan probe	yes	29.0395	no	Undetermined
SAMPLE 27	examined soccer player	test sample	somatic cells of the oral cavity	Homo sapiens	gDNA	TaqMan probe	yes	29.8631	no	Undetermined
SAMPLE 28	PTC control	PTC control for SAMPLE 30-37	commercial chemical	chemical	chemical	TaqMan probe	yes	25.1787	yes	28.6871
SAMPLE 29	NTC control	NTC control for SAMPLE 30-37	nuclear free water	chemical	chemical	TaqMan probe	no	Undetermined	no	Undetermined
SAMPLE 30	examined soccer player	test sample	somatic cells of the oral cavity	Homo sapiens	gDNA	TaqMan probe	yes	27.2365	no	Undetermined
SAMPLE 31	examined soccer player	test sample	somatic cells of the oral cavity	Homo sapiens	gDNA	TaqMan probe	yes	29.2189	no	Undetermined
SAMPLE 32	examined soccer player	test sample	somatic cells of the oral cavity	Homo sapiens	gDNA	TaqMan probe	yes	28.0793	yes	27.1434
SAMPLE 33	examined soccer player	test sample	somatic cells of the oral cavity	Homo sapiens	gDNA	TaqMan probe	yes	27.9446	yes	26.9106
SAMPLE 34	examined soccer player	test sample	somatic cells of the oral cavity	Homo sapiens	gDNA	TaqMan probe	yes	27.3771	no	Undetermined
SAMPLE 35	examined soccer player	test sample	somatic cells of the oral cavity	Homo sapiens	gDNA	TaqMan probe	yes	28.812	no	Undetermined
SAMPLE 36	examined soccer player	test sample	somatic cells of the oral cavity	Homo sapiens	gDNA	TaqMan probe	yes	28.186	no	Undetermined
SAMPLE 37	examined soccer player	test sample	somatic cells of the oral cavity	Homo sapiens	gDNA	TaqMan probe	yes	28.557	no	Undetermined
SAMPLE 38	PTC control	PTC control for SAMPLE 40-59	commercial chemical	chemical	chemical	TaqMan probe	yes	24.76	yes	29.31
SAMPLE 39	NTC control	NTC control for SAMPLE 40-59	nuclear free water	chemical	chemical	TaqMan probe	no	Undetermined	no	Undetermined
SAMPLE 40	examined soccer player	test sample	somatic cells of the oral cavity	Homo sapiens	gDNA	TaqMan probe	yes	26.66	no	Undetermined
SAMPLE 41	examined soccer player	test sample	somatic cells of the oral cavity	Homo sapiens	gDNA	TaqMan probe	yes	26.29	no	Undetermined
SAMPLE 42	examined soccer player	test sample	somatic cells of the oral cavity	Homo sapiens	gDNA	TaqMan probe	yes	26.54	no	Undetermined
SAMPLE 43	examined soccer player	test sample	somatic cells of the oral cavity	Homo sapiens	gDNA	TaqMan probe	yes	25.98	no	Undetermined
SAMPLE 44	examined soccer player	test sample	somatic cells of the oral cavity	Homo sapiens	gDNA	TaqMan probe	yes	27.55	no	Undetermined
SAMPLE 45	examined soccer player	test sample	somatic cells of the oral cavity	Homo sapiens	gDNA	TaqMan probe	yes	26.62	no	Undetermined
SAMPLE 46	examined soccer player	test sample	somatic cells of the oral cavity	Homo sapiens	gDNA	TaqMan probe	yes	25.85	no	Undetermined
SAMPLE 47	examined soccer player	test sample	somatic cells of the oral cavity	Homo sapiens	gDNA	TaqMan probe	yes	26.36	no	Undetermined
SAMPLE 48	examined soccer player	test sample	somatic cells of the oral cavity	Homo sapiens	gDNA	TaqMan probe	yes	26.76	no	Undetermined
SAMPLE 49	examined soccer player	test sample	somatic cells of the oral cavity	Homo sapiens	gDNA	TaqMan probe	yes	25.41	no	39.61
SAMPLE 50	examined soccer player	test sample	somatic cells of the oral cavity	Homo sapiens	gDNA	TaqMan probe	yes	27.08	no	Undetermined
SAMPLE 51	examined soccer player	test sample	somatic cells of the oral cavity	Homo sapiens	gDNA	TaqMan probe	yes	27.69	no	35.49
SAMPLE 52	examined soccer player	test sample	somatic cells of the oral cavity	Homo sapiens	gDNA	TaqMan probe	yes	26.77	no	Undetermined
SAMPLE 53	examined soccer player	test sample	somatic cells of the oral cavity	Homo sapiens	gDNA	TaqMan probe	yes	25.86	no	38.53
SAMPLE 54	examined soccer player	test sample	somatic cells of the oral cavity	Homo sapiens	gDNA	TaqMan probe	yes	26.58	no	Undetermined
SAMPLE 55	examined soccer player	test sample	somatic cells of the oral cavity	Homo sapiens	gDNA	TaqMan probe	yes	27.99	no	Undetermined
SAMPLE 56	examined soccer player	test sample	somatic cells of the oral cavity	Homo sapiens	gDNA	TaqMan probe	yes	26.35	no	Undetermined
SAMPLE 57	examined soccer player	test sample	somatic cells of the oral cavity	Homo sapiens	gDNA	TaqMan probe	yes	26.38	yes	27.08
SAMPLE 58	examined soccer player	test sample	somatic cells of the oral cavity	Homo sapiens	gDNA	TaqMan probe	yes	26.25	no	Undetermined
SAMPLE 59	examined soccer player	test sample	somatic cells of the oral cavity	Homo sapiens	gDNA	TaqMan probe	yes	26.24	no	Undetermined
SAMPLE 60	PTC control	PTC control for SAMPLE 62-64	commercial chemical	chemical	chemical	TaqMan probe	yes	28.536	yes	29.546
SAMPLE 61	NTC control	NTC control for SAMPLE 62-64	nuclear free water	chemical	chemical	TaqMan probe	no	Undetermined	no	Undetermined
SAMPLE 62	examined soccer player	test sample	somatic cells of the oral cavity	Homo sapiens	gDNA	TaqMan probe	yes	28.952	no	Undetermined
SAMPLE 63	examined soccer player	test sample	somatic cells of the oral cavity	Homo sapiens	gDNA	TaqMan probe	yes	28.292	no	Undetermined
SAMPLE 64	examined soccer player	test sample	somatic cells of the oral cavity	Homo sapiens	gDNA	TaqMan probe	yes	28.279	no	Undetermined
